# Supplementary material for: Comparison of Concordance between Chuna Manual Therapy Diagnostic Methods (Palpation, X-ray, Artificial Intelligence Program) in Lumbar Spine: An Exploratory, Cross-Sectional Clinical Study
Source: Diagnostics (Basel). 2022 Nov 8;12(11):2732. doi: 10.3390/diagnostics12112732 (PMC9689192; doi:10.3390/diagnostics12112732)
Supplement: Supplementary file 1 [file diagnostics-12-02732-s001.zip]

Archive with 1 entries (1 files):
- diagnostics-1978275-supplementary.pdf
